# Supplementary material for: Effects of aspect ratios and vertical loads on in-plane seismic behavior of unreinforced masonry walls: A numerical simulation
Source: PLoS One. 2023 Mar 2;18(3):e0282430. doi: 10.1371/journal.pone.0282430 (PMC9980798; doi:10.1371/journal.pone.0282430)
Supplement: S1 Table — This is the data in Fig 4A. (XLSX) [file pone.0282430.s001.xlsx]

## Sheet: Sheet1
Experiment		Simulation
Dispalacement	Lateral Load	Dispalacement	Lateral Load
-7.32932	-124.023	-6.84577	-155.405
-6.45647	-165.646	-5.89055	-173.423
-5.51463	-193.132	-4.81592	-177.928
-4.41767	-207.471	-3.8209	-186.937
-2.61165	-228.621	-2.66667	-213.964
-1.90763	-218.391	-0.87562	-200.45
-1.20482	-195.402	-0.35821	-173.423
-0.70281	-172.414	-0.18686	-114.647
-0.30121	-117.816	-0.10012	-51.3535
-0.2008	-60.3448	-0.0398	-4.5045
0.01242	-5.74713	0.03781	12.7844
0.30201	63.2184	0.29787	67.5645
0.60281	112.069	0.57956	146.543
1.00402	159.31	0.91542	200.45
1.70683	199.299	1.51244	222.973
2.51004	208.034	2.90547	218.468
3.81526	219.77	4.0199	202.703
5.42169	201.264	4.89552	173.423
6.42554	180.436	5.81095	159.91
7.52851	129.31	7.00498	141.144
