# Supplementary material for: Effects of aspect ratios and vertical loads on in-plane seismic behavior of unreinforced masonry walls: A numerical simulation
Source: PLoS One. 2023 Mar 2;18(3):e0282430. doi: 10.1371/journal.pone.0282430 (PMC9980798; doi:10.1371/journal.pone.0282430)
Supplement: S2 Table — This is the data in Fig 7A. (XLSX) [file pone.0282430.s002.xlsx]

## Sheet: Sheet1
M1-1		M1-2		M1-3		M1-4		M1-5		M1-6
Dispalacement	Lateral Load	Dispalacement	Lateral Load	Dispalacement	Lateral Load	Dispalacement	Lateral Load	Dispalacement	Lateral Load	Dispalacement	Lateral Load
-6.96183	-141.568	-6.96437	-150.874	-6.97125	-165.868	-6.8325	-207.245	-6.77796	-264.109	-6.96881	-305.246
-5.94423	-157.14	-5.86938	-158.457	-5.95525	-198.693	-5.56407	-243.599	-5.99747	-280.705	-5.82489	-315.757
-4.9993	-160.975	-4.93658	-162.259	-4.96847	-204.799	-4.84871	-250.33	-4.95665	-305.61	-4.99303	-331.546
-3.98758	-165.895	-3.95398	-166.588	-3.89558	-224.881	-3.85585	-259.115	-3.95037	-312.625	-3.98132	-344.682
-2.97936	-174.513	-2.92721	-178.905	-2.98448	-240.911	-2.98815	-276.449	-2.84962	-318.112	-2.93822	-357.922
-1.95145	-179.057	-1.9985	-186.462	-1.97506	-253.046	-1.98819	-288.279	-1.77171	-325.898	-1.98075	-362.696
-0.99646	-185.117	-0.99338	-196.731	-0.67511	-266.841	-0.84737	-293.153	-0.97308	-333.456	-0.96439	-376.263
-0.34251	-122.261	-0.27861	-132.234	-0.23651	-200.651	-0.29871	-183.101	-0.41191	-236.712	-0.3862	-281.712
0.31624	132.341	0.34312	148.625	0.39871	177.628	0.27681	170.651	0.38712	227.751	0.39916	288.712
0.98637	200.758	0.95124	218.432	0.94617	250.667	0.98965	287.189	0.96244	329.447	0.96244	377.21
1.99225	195.483	1.94795	211.849	1.98369	239.115	1.92613	282.923	1.97558	322.373	1.93529	369.222
2.98403	185.401	2.9194	199.955	2.96444	227.373	2.92714	271.83	2.90104	310.521	2.97492	356.055
3.91405	173.492	3.87694	186.999	3.95454	211.716	3.84404	259.021	3.93645	303.3	3.96786	347.502
4.93963	159.77	4.78575	174.334	4.98526	199.725	4.9526	234.804	4.86249	290.989	4.75759	337.558
5.92726	146.017	5.9771	155.717	5.99347	183.751	5.52702	221.847	5.86131	277.88	5.95592	320.862
6.93121	120.791	6.95004	132.648	6.93141	158.811	6.98589	181.401	6.95933	250.191	6.99335	309.732
