# Supplementary material for: Effects of aspect ratios and vertical loads on in-plane seismic behavior of unreinforced masonry walls: A numerical simulation
Source: PLoS One. 2023 Mar 2;18(3):e0282430. doi: 10.1371/journal.pone.0282430 (PMC9980798; doi:10.1371/journal.pone.0282430)
Supplement: S3 Table — This is the data in Fig 7B. (XLSX) [file pone.0282430.s003.xlsx]

## Sheet: Sheet1
M1-1		M1-2		M1-3		M1-4		M1-5		M1-6
Dispalacement	Lateral Load	Dispalacement	Lateral Load	Dispalacement	Lateral Load	Dispalacement	Lateral Load	Dispalacement	Lateral Load	Dispalacement	Lateral Load
-6.96348	-76.2495	-6.95549	-90.4371	-6.90497	-108.674	-6.86268	-110.608	-6.99025	-139.03	-6.9809	-139.026
-5.97305	-85.292	-5.94602	-98.5136	-5.95921	-118.216	-5.95371	-125.882	-5.94631	-156.425	-5.98094	-169.961
-4.96825	-90.4815	-4.96919	-109.466	-4.9656	-127.678	-4.98645	-139.345	-4.97167	-168.56	-4.9512	-190.294
-3.98127	-94.5884	-3.9419	-118.426	-3.98761	-139.465	-3.97689	-149.312	-3.9127	-177.153	-3.91716	-201.911
-2.88977	-97.777	-2.9547	-129.709	-2.9775	-145.743	-2.96121	-158.293	-2.95101	-187.727	-2.94666	-207.897
-1.99263	-100.635	-1.98966	-138.157	-1.97289	-150.367	-1.97541	-162.899	-1.90981	-196.341	-1.98898	-214.978
-0.97523	-103.433	-0.93347	-143.179	-0.96455	-152.835	-0.9638	-165.318	-0.9588	-199.167	-0.95233	-216.262
-0.32323	-83.789	-0.32323	-107.089	-0.31333	-122.789	-0.31933	-136.789	-0.29933	-156.789	-0.28931	-171.789
0.33678	81.697	0.33678	112.907	0.30678	123.697	0.30678	141.697	0.29189	149.697	0.29672	169.697
0.99749	103.913	0.96992	148.827	0.95124	154.942	0.97816	177.473	0.96898	189.651	0.96244	213.454
1.97341	100.936	1.96961	145.971	1.97168	153.904	1.97325	175.87	1.97188	187.468	1.99388	211.821
2.95525	97.5487	2.96992	135.565	2.98829	149.156	2.95231	170.116	2.99683	181.27	2.9837	204.138
3.95913	91.4172	3.99847	124.545	3.95955	141.369	3.99942	161.741	3.98854	175.264	3.9671	190.875
4.91447	86.3671	4.98336	112.45	4.99524	133.598	4.94272	152.048	4.95988	163.223	4.9791	178.759
5.95262	80.5577	5.9602	101.103	5.97379	119.824	5.96336	141.705	5.98989	149.096	5.95714	163.575
6.95962	76.3115	6.96898	92.5673	6.991	102.131	6.95852	120.746	6.96876	132.868	6.96366	139.276
