# Supplementary material for: Effects of aspect ratios and vertical loads on in-plane seismic behavior of unreinforced masonry walls: A numerical simulation
Source: PLoS One. 2023 Mar 2;18(3):e0282430. doi: 10.1371/journal.pone.0282430 (PMC9980798; doi:10.1371/journal.pone.0282430)
Supplement: S4 Table — This is the data in Fig 7C. (XLSX) [file pone.0282430.s004.xlsx]

## Sheet: Sheet1
M1-1		M1-2		M1-3		M1-4		M1-5		M1-6
Dispalacement	Lateral Load	Dispalacement	Lateral Load	Dispalacement	Lateral Load	Dispalacement	Lateral Load	Dispalacement	Lateral Load	Dispalacement	Lateral Load
-6.95101	-32.8696	-6.95681	-50.9867	-6.95771	-51.6161	-6.93537	-60.3967	-6.973	-65.2558	-6.77287	-66.316
-5.95443	-37.7041	-5.93838	-55.625	-5.91425	-64.7944	-5.85417	-67.8072	-5.98707	-76.7763	-5.95668	-79.9305
-4.87512	-40.9246	-4.91828	-61.4942	-4.92434	-72.3028	-4.96396	-72.3218	-4.99236	-85.3708	-4.9275	-90.7295
-3.97372	-44.7609	-3.93865	-66.5154	-3.89845	-79.2071	-3.97889	-79.7099	-3.94816	-90.1835	-3.97158	-99.5962
-2.96721	-47.3888	-2.98141	-69.5541	-2.96965	-83.66	-2.93309	-90.2352	-2.95752	-94.8846	-2.98164	-108.736
-1.97958	-49.8378	-1.99241	-66.868	-1.9409	-85.0829	-1.99738	-93.8536	-1.96929	-98.9869	-1.99813	-113.693
-0.99273	-48.168	-0.96775	-57.4506	-0.91944	-76.443	-0.97964	-95.9729	-0.95172	-101.485	-0.99744	-116.985
-0.4321	-35.182	-0.29873	-36.351	-0.3771	-46.123	-0.35712	-70.837	-0.32812	-77.576	-0.27123	-83.694
0.42513	30.762	0.29153	38.762	0.3231	46.572	0.36872	73.576	0.33872	79.921	0.30912	89.542
0.97595	41.475	0.97174	58.0412	0.99533	77.0011	0.99848	108.824	0.9815	110.72	0.99484	120.777
1.98195	46.8259	1.94623	65.6114	1.9497	88.4956	1.96971	106.804	1.96624	110.184	1.9897	120.821
2.93602	45.918	2.98365	67.37	2.95296	85.753	2.91763	103.22	2.9553	105.749	2.89653	117.204
3.91963	43.3601	3.98907	65.7286	3.96074	77.8008	3.96035	96.0593	3.9893	97.3682	3.93787	107.929
4.99662	40.0328	4.99622	61.5531	4.96702	65.1442	4.90646	88.3689	4.95738	89.1404	4.97049	99.4144
5.99692	36.444	5.95154	57.4865	5.98986	52.1682	5.91957	78.4776	5.82195	83.4452	5.99782	90.743
6.94822	34.2883	6.8935	50.8454	6.96633	40.8935	6.97647	61.244	6.89171	72.3221	6.98734	76.6818
