# Supplementary material for: Effects of aspect ratios and vertical loads on in-plane seismic behavior of unreinforced masonry walls: A numerical simulation
Source: PLoS One. 2023 Mar 2;18(3):e0282430. doi: 10.1371/journal.pone.0282430 (PMC9980798; doi:10.1371/journal.pone.0282430)
Supplement: S5 Table — This is the data in Fig 7D. (XLSX) [file pone.0282430.s005.xlsx]

## Sheet: Sheet1
M1-1		M1-2		M1-3		M1-4		M1-5		M1-6
Dispalacement	Lateral Load	Dispalacement	Lateral Load	Dispalacement	Lateral Load	Dispalacement	Lateral Load	Dispalacement	Lateral Load	Dispalacement	Lateral Load
-6.99236	-24.1208	-6.94313	-33.7397	-6.9735	-48.9112	-6.98101	-61.5824	-6.94054	-42.3409	-6.96289	-48.6162
-5.93325	-27.0032	-5.94019	-38.4916	-5.917	-53.96	-5.97082	-65.3062	-5.99187	-65.5001	-5.9862	-59.4715
-4.98639	-28.2972	-4.68825	-40.7804	-4.94021	-56.2771	-4.90397	-67.8336	-4.97016	-75.7175	-4.93813	-74.9758
-3.97739	-29.8977	-3.92911	-43.1158	-3.94811	-57.4393	-3.71896	-69.9585	-3.95038	-81.091	-3.9694	-84.6644
-2.97243	-31.4852	-2.91955	-44.1834	-2.91785	-57.1862	-2.994	-68.1766	-2.99303	-79.4144	-2.99985	-88.5183
-1.93569	-32.3836	-1.95524	-42.9935	-1.95811	-55.0871	-1.94541	-61.28	-1.95323	-72.9932	-1.98647	-76.6114
-0.97978	-31.4608	-0.95645	-36.0814	-0.98746	-43.529	-0.93352	-40.996	-0.8908	-39.3462	-0.69506	-30.5754
-0.43112	-17.6211	-0.41712	-19.2135	-0.39711	-20.872	-0.37261	-20.129	-0.3567	-19.7814	-0.28752	-16.8729
0.47314	16.7121	0.45881	20.1911	0.43879	21.981	0.42781	22.762	0.3871	20.7121	0.26142	14.1824
0.99848	30.2756	0.99092	35.812	0.99484	39.5268	0.93077	39.9103	0.99484	43.4628	0.99484	43.6459
1.93381	34.1507	1.99726	43.4447	1.99048	52.7755	1.93536	58.877	1.99421	66.8231	1.98774	72.0013
2.98836	32.6499	2.97367	46.451	2.98386	56.6843	2.9547	66.701	2.95314	77.4616	2.91329	83.5748
3.97436	30.6721	3.98459	44.4737	3.98395	57.1897	3.87376	68.6345	3.97747	80.9935	3.89084	91.3945
4.94937	28.7877	4.97649	42.5735	4.96314	56.4844	4.88983	66.815	4.9844	80.8255	4.91917	82.4281
5.72998	27.0527	5.95031	40.1202	5.94258	54.7355	5.95969	64.1824	5.9259	73.6664	5.93304	67.5116
6.89777	24.8567	6.97798	37.4742	6.98701	49.705	6.93853	60.115	6.96281	44.7261	6.98027	42.9988
