# Supplementary material for: Effects of aspect ratios and vertical loads on in-plane seismic behavior of unreinforced masonry walls: A numerical simulation
Source: PLoS One. 2023 Mar 2;18(3):e0282430. doi: 10.1371/journal.pone.0282430 (PMC9980798; doi:10.1371/journal.pone.0282430)
Supplement: S6 Table — This is the data in Fig 7E. (XLSX) [file pone.0282430.s006.xlsx]

## Sheet: Sheet1
M1-1		M1-2		M1-3		M1-4		M1-5		M1-6
Dispalacement	Lateral Load	Dispalacement	Lateral Load	Dispalacement	Lateral Load	Dispalacement	Lateral Load	Dispalacement	Lateral Load	Dispalacement	Lateral Load
-6.72636	-18.2128	-6.91318	-28.0543	-6.97695	-37.3127	-6.76472	-45.6213	-6.97014	-50.8829	-6.99785	-33.7439
-5.97542	-20.6023	-5.83355	-31.9702	-5.96308	-41.7288	-5.83854	-51.077	-5.90765	-59.7526	-5.89681	-49.1502
-4.93133	-21.989	-4.95412	-33.0937	-4.75402	-42.3545	-4.97315	-50.4347	-4.99221	-58.9477	-4.97127	-62.037
-3.9497	-22.894	-3.86788	-33.795	-3.8128	-41.5709	-3.97907	-49.6203	-3.96309	-56.1281	-3.89028	-63.6035
-2.96536	-23.2374	-2.9475	-32.3073	-2.98412	-40.7044	-2.8949	-46.183	-2.90961	-49.4537	-2.87677	-54.7572
-1.84963	-22.0448	-1.97695	-29.0482	-1.95566	-38.2233	-1.96661	-39.7369	-0.5601	-15.5202	-0.5601	-11.5202
-0.93615	-18.7362	-0.9719	-20.1245	-0.97044	-21.975	-0.5601	-11.5202	-0.34283	-9.05137	-0.34283	-7.05137
-0.48821	-9.651	-0.5198	-12.651	-0.52721	-13.171	-0.2377	-5.123	-0.1317	-2.8131	-0.12331	-3.11
0.52761	8.765	0.49623	11.982	0.48171	12.196	0.40781	11.239	0.3312	9.8314	0.3181	7.712
0.99484	17.7824	0.99484	19.8822	0.99484	22.4316	0.79484	20.4621	0.99484	20.4621	0.99484	20.4621
1.95662	22.3309	1.97777	29.3867	1.97067	34.2471	1.92502	35.9419	1.16985	24.0617	1.16985	24.0617
2.97835	23.7923	2.99783	32.7661	2.96291	39.934	2.91082	44.4427	2.95514	49.1141	2.99528	52.9023
3.92165	23.263	3.94789	33.9564	3.80817	41.806	3.83692	48.4241	3.93516	56.4323	3.98572	60.5234
4.9341	22.9471	4.98402	33.4998	4.986	42.8611	4.8795	51.2954	4.95143	59.4911	4.9471	65.3996
5.94213	20.8102	5.96228	31.7768	5.90736	41.8395	5.98436	52.619	5.97428	60.7499	5.96018	59.1912
6.94766	17.704	6.86884	29.6593	6.97834	39.0811	6.84503	48.1493	6.91476	51.494	6.95186	48.7977
